# Supplementary material for: An Insight into the Sorption Behavior of 2,3,7,8-Tetrachlorodibenzothiophene on the Sediments and Paddy Soil from Chaohu Lake Basin
Source: Int J Environ Res Public Health. 2022 Sep 9;19(18):11346. doi: 10.3390/ijerph191811346 (PMC9517350; doi:10.3390/ijerph191811346)
Supplement: Supplementary file 1 [file ijerph-19-11346-s001.zip]

Archive with 1 entries (1 files):
- ijerph-1847468-supplementary.pdf
